# Supplementary material for: Cost analysis of a sequential antimicrobial therapy protocol in patients with pneumonia: A multicenter study
Source: PLoS One. 2026 Jul 28;21(7):e0354476. doi: 10.1371/journal.pone.0354476 (PMC13411905; doi:10.1371/journal.pone.0354476)
Supplement: S1 Table — (XLSX) [file pone.0354476.s001.xlsx]

## Sheet: S1 Table
S1 Table. Costs of Antimicrobial and materials
Patient	Hospital	Antimicrobial	Antimicrobial Cost IV	Cost of KIT IV for administration	Cost of antimicrobial + KIT	Cost of oral antimicrobial
1	D	Azithromycin	45	3.72	48.72	2.56
2	C	Azithromycin	41	2.67	43.67	3.8
3	D	Azithromycin	45	6.14	51.14	5.35
4	D	Azithromycin	45	14	59	4.91
5	C	Azithromycin	45	3.52	48.52	3.8
6	D	Azithromycin	45	14	59	4.91
7	C	Azithromycin	43	5.67	48.67	3.8
8	B	Clarithromycin	43	8.77	51.77	2.5
9	B	Clarithromycin	45	7.8	52.8	4.71
10	D	Azithromycin	42	5.72	47.72	2.56
11	D	Azithromycin	43	7.14	50.14	4.35
12	B	Clarithromycin	30	7.8	37.8	3.96
13	D	Azithromycin	42	2.72	44.72	2.56
14	C	Azithromycin	42	6	48	3.98
15	C	Azithromycin	42	6	48	3.98
16	A	Azithromycin	42	5.96	47.96	9.63
17	A	Azithromycin	42	5.96	47.96	9.63
18	A	Azithromycin	42	5.96	47.96	9.63
19	A	Azithromycin	42	3.69	45.69	13.94
20	C	Azithromycin	42	2.67	44.67	4.8
21	C	Levofloxacin	18	3.08	21.08	19.1
22	A	Azithromycin	42	3.96	45.96	9.63
23	A	Clarithromycin	28	3.96	31.96	4.85
24	A	Azithromycin	43	3.69	46.69	13.94
25	C	Azithromycin	43	4.67	47.67	3.8
26	D	Azithromycin	44	4.14	48.14	4.14
27	B	Levofloxacin	18	4.31	22.31	7.32
28	B	Clarithromycin	48	7.8	55.8	3.49
29	C	Azithromycin	43	4.67	47.67	3.8
30	C	Azithromycin	43	4.67	47.67	3.8
31	C	Cefuroxime	15	2.44	17.44	7
32	D	Fluconazole	132	4.97	136.97	1.62
33	D	Azithromycin	42	5.72	47.72	2.56
34	A	Azithromycin	42	3.96	45.96	9.63
35	A	Azithromycin	43	3.96	46.96	9.63
36	B	Clarithromycin	48	7.8	55.8	3.49
37	A	Azithromycin	43	4.08	47.08	13.94
38	A	Azithromycin	43	3.69	46.69	13.94
39	C	Azithromycin	43	3.67	46.67	3.8
40	C	Azithromycin	43	3.67	46.67	3.8
41	C	Azithromycin	43	3.67	46.67	3.8
42	C	Levofloxacin	16	5.08	21.08	19
43	B	Clindamycin	6	7.68	13.68	0.88
44	B	Clarithromycin	35	7.8	42.8	3.69
45	D	Azithromycin	42	2.34	44.34	2.56
46	A	Azithromycin	43	3.96	46.96	9.63
47	C	Azithromycin	43	2.67	45.67	3.8
48	C	Levofloxacin	18	5.08	23.08	19.1
49	A	Azithromycin	43	3.23	46.23	17.3
50	A	Azithromycin	43	3.23	46.23	9.63
51	B	Clarithromycin	29	7.8	36.8	3.86
52	A	Azithromycin	31	5.2	36.2	11.07
53	A	Azithromycin	46	5.2	51.2	10.07
54	D	Azithromycin	44	6.14	50.14	4.35
55	B	Clarithromycin	30	7.8	37.8	3.86
56	D	Azithromycin	43	6.14	49.14	2.56
57	A	Azithromycin	51	3.69	54.69	13.1
58	A	Azithromycin	43	3.69	46.69	13.94
59	C	Azithromycin	43	2.67	45.67	3.8
60	B	Clarithromycin	41	8.77	49.77	8.81
61	B	Clarithromycin	45	8.77	53.77	8.44
62	B	Clarithromycin	35	7.8	42.8	3.69
63	D	Azithromycin	43	4.72	47.72	2.56
64	A	Azithromycin	42	3.96	45.96	9.63
65	A	Azithromycin	42	3.96	45.96	9.63
66	A	Azithromycin	43	3.96	46.96	9.63
67	A	Azithromycin	43	3.96	46.96	9.63
68	B	Clarithromycin	43	8.77	51.77	8.81
69	D	Azithromycin	44	4.14	48.14	4.35
70	D	Clindamycin	5	5.03	10.03	9.64
71	D	Azithromycin	42	4.14	46.14	2.56
72	D	Azithromycin	43	5.34	48.34	2.56
73	A	Azithromycin	43	3.96	46.96	9.63
74	A	Azithromycin	43	3.96	46.96	9.63
75	A	Azithromycin	43	3.96	46.96	9.63
76	A	Azithromycin	43	3.96	46.96	9.63
77	C	Levofloxacin	18	3.08	21.08	3.38
78	C	Azithromycin	43	4.67	47.67	3.8
79	A	Azithromycin	53	4.67	57.67	13.1
80	C	Azithromycin	43	5.67	48.67	3.8
81	D	Levofloxacin	18	3.08	21.08	19.1
82	B	Levofloxacin	18	4.31	22.31	0.96
83	A	Azithromycin	52	3.69	55.69	13.1
84	A	Clarithromycin	28	3.96	31.96	4.85
85	C	Azithromycin	43	5.62	48.62	3.8
86	C	Azithromycin	43	5.62	48.62	3.8
87	D	Azithromycin	42	12.63	54.63	4.91
88	C	Azithromycin	42	5.62	47.62	3.8
89	C	Azithromycin	43	5.62	48.62	3.8
90	D	Azithromycin	43	12.63	55.63	4.91
91	D	Azithromycin	44	4.14	48.14	4.35
92	A	Clindamycin	6	3.08	9.08	6.65
93	B	Clarithromycin	30	7.8	37.8	3.5
94	B	Clarithromycin	30	7.8	37.8	3.9
95	A	Clarithromycin	28	3.96	31.96	4.85
96	D	Azithromycin	44	15	59	4.91
97	D	Azithromycin	44	15	59	4.91
98	A	Azithromycin	44	3.96	47.96	9.63
99	D	Azithromycin	45	15	60	4.91
100	C	Levofloxacin	18	5.12	23.12	19.1
101	A	Clindamycin	6	5.12	11.12	6.65
102	A	Azithromycin	43	5.12	48.12	13.94
103	A	Azithromycin	43	5.12	48.12	15.84
104	A	Clindamycin	6	3.55	9.55	6.65
105	A	Azithromycin	43	3.96	46.96	10.07
106	D	Levofloxacin	18	3.08	21.08	1.33
107	A	Azithromycin	43	3.96	46.96	9.63
108	C	Azithromycin	43	2.67	45.67	3.8
109	D	Azithromycin	44	4.14	48.14	4.14
110	A	Azithromycin	52	7.69	59.69	13.1
111	A	Azithromycin	52	7.69	59.69	13.1
112	B	Levofloxacin	20	4.3	24.3	2.8
113	D	Sulfamethoxazole + Trimethoprim	8	0	8	2.47
114	A	Azithromycin	52	3.69	55.69	9
115	D	Azithromycin	43	4.14	47.14	2.56
116	D	Clindamycin	8	5	13	7.59
117	D	Azithromycin	44	4.14	48.14	4.35
118	D	Azithromycin	43	5	48	4.35
119	A	Clindamycin	8	3.55	11.55	6.65
120	B	Clarithromycin	48	7.8	55.8	4.71
121	D	Azithromycin	44	4.14	48.14	4.35
122	B	Clarithromycin	35	7.8	42.8	3.69
