# Supplementary material for: Cost analysis of a sequential antimicrobial therapy protocol in patients with pneumonia: A multicenter study
Source: PLoS One. 2026 Jul 28;21(7):e0354476. doi: 10.1371/journal.pone.0354476 (PMC13411905; doi:10.1371/journal.pone.0354476)
Supplement: S2 Table — (XLSX) [file pone.0354476.s002.xlsx]

## Sheet: S2 Table
S2 Table. Cost of the processes involved in preparing the medication
Hospital	Activities	Compensation (R$/minute)	Average time (minute)	Average cost (R$)
A	Preparation of intravenous medication IV (R+D)	0.37	11	4.07
	Preparation of intravenous medication IV (D)	0.37	4	1.48
	Preparation of ready-to-use intravenous medication IV (B)	0.37	5	1.85
	Administration of intravenous antimicrobials IV	0.37	7	2.59
	Preparation of oral medication VO	0.37	1	0.37
	Administration of oral medication VO	0.37	2	0.74
B	Preparation of intravenous medication IV (R+D)	0.44	11	4.84
	Preparation of intravenous medication IV (D)	0.44	4	1.76
	Preparation of ready-to-use intravenous medication IV (B)	0.44	5	2.2
	Administration of intravenous antimicrobials IV	0.44	7	3.08
	Preparation of oral medication VO	0.44	1	0.44
	Administration of oral medication VO	0.44	2	0.88
C	Preparation of intravenous medication IV (R+D)	0.21	11	2.31
	Preparation of intravenous medication IV (D)	0.21	4	0.84
	Preparation of ready-to-use intravenous medication IV (B)	0.21	5	1.05
	Administration of intravenous antimicrobials IV	0.21	7	1.47
	Preparation of oral medication VO	0.21	1	0.21
	Administration of oral medication VO	0.21	2	0.42
D	Preparation of intravenous medication IV (R+D)	0.17	11	1.87
	Preparation of intravenous medication IV (D)	0.17	4	0.68
	Preparation of ready-to-use intravenous medication IV (B)	0.17	5	0.85
	Administration of intravenous antimicrobials IV	0.17	7	1.19
	Preparation of oral medication VO	0.17	1	0.17
	Administration of oral medication VO	0.17	2	0.34
(R+D) = Reconstitution + Dilution; (D) = Dilution; (B) = Bag - ready-to-use
