# Supplementary material for: Cost analysis of a sequential antimicrobial therapy protocol in patients with pneumonia: A multicenter study
Source: PLoS One. 2026 Jul 28;21(7):e0354476. doi: 10.1371/journal.pone.0354476 (PMC13411905; doi:10.1371/journal.pone.0354476)
Supplement: S3 Table — (XLSX) [file pone.0354476.s003.xlsx]

## Sheet: S3 Table
S3 Table. Calculation of expected cost (IV)
Patient	Hospital	Antimicrobial	Cost of IV treatment	Cost of activity IV	Total cost of treatment
1	D	Azithromycin	97.44	6.12	103.56
2	C	Azithromycin	218.35	18.9	237.25
3	D	Azithromycin	255.7	15.3	271
4	D	Azithromycin	413	21.42	434.42
5	C	Azithromycin	242.6	18.9	261.5
6	D	Azithromycin	295	15.3	310.3
7	C	Azithromycin	243.35	18.9	262.25
8	B	Clarithromycin	724.78	110.88	835.66
9	B	Clarithromycin	739.2	110.88	850.08
10	D	Azithromycin	334.04	21.42	355.46
11	D	Azithromycin	350.98	21.42	372.4
12	B	Clarithromycin	529.2	110.88	640.08
13	D	Azithromycin	313.04	21.42	334.46
14	C	Azithromycin	336	26.46	362.46
15	C	Azithromycin	240	18.9	258.9
16	A	Azithromycin	239.8	33.3	273.1
17	A	Azithromycin	719.4	99.9	819.3
18	A	Azithromycin	335.72	46.62	382.34
19	A	Azithromycin	137.07	19.98	157.05
20	C	Azithromycin	223.35	18.9	242.25
21	C	Levofloxacin	295.12	35.28	330.4
22	A	Azithromycin	229.8	33.3	263.1
23	A	Clarithromycin	319.6	66.6	386.2
24	A	Azithromycin	140.07	19.98	160.05
25	C	Azithromycin	238.35	18.9	257.25
26	D	Azithromycin	336.98	21.42	358.4
27	B	Levofloxacin	156.17	36.96	193.13
28	B	Clarithromycin	558	79.2	637.2
29	C	Azithromycin	238.35	18.9	257.25
30	C	Azithromycin	238.35	18.9	257.25
31	C	Cefuroxime	366.24	79.38	445.62
32	D	Fluconazole	958.79	14.28	973.07
33	D	Azithromycin	238.6	15.3	253.9
34	A	Azithromycin	229.8	33.3	263.1
35	A	Azithromycin	234.8	33.3	268.1
36	B	Clarithromycin	781.2	110.88	892.08
37	A	Azithromycin	329.56	46.62	376.18
38	A	Azithromycin	233.45	33.3	266.75
39	C	Azithromycin	233.35	18.9	252.25
40	C	Azithromycin	233.35	18.9	252.25
41	C	Azithromycin	326.69	26.46	353.15
42	C	Levofloxacin	147.56	17.64	165.2
43	B	Clindamycin	287.28	101.64	388.92
44	B	Clarithromycin	599.2	110.88	710.08
45	D	Azithromycin	221.7	15.3	237
46	A	Azithromycin	328.72	46.62	375.34
47	C	Azithromycin	228.35	18.9	247.25
48	C	Levofloxacin	323.12	35.28	358.4
49	A	Azithromycin	138.69	19.98	158.67
50	A	Azithromycin	231.15	33.3	264.45
51	B	Clarithromycin	368	79.2	447.2
52	A	Azithromycin	108.6	19.98	128.58
53	A	Azithromycin	256	33.3	289.3
54	D	Azithromycin	250.7	15.3	266
55	B	Clarithromycin	529.2	110.88	640.08
56	D	Azithromycin	245.7	15.3	261
57	A	Azithromycin	273.45	33.3	306.75
58	A	Azithromycin	280.14	39.96	320.1
59	C	Azithromycin	228.35	18.9	247.25
60	B	Clarithromycin	696.78	110.88	807.66
61	B	Clarithromycin	1129.17	166.32	1295.49
62	B	Clarithromycin	599.2	110.88	710.08
63	D	Azithromycin	334.04	21.42	355.46
64	A	Azithromycin	643.44	93.24	736.68
65	A	Azithromycin	229.8	33.3	263.1
66	A	Azithromycin	234.8	33.3	268.1
67	A	Azithromycin	328.72	46.62	375.34
68	B	Clarithromycin	724.78	110.88	835.66
69	D	Azithromycin	240.7	15.3	256
70	D	Clindamycin	210.63	39.27	249.9
71	D	Azithromycin	322.98	21.42	344.4
72	D	Azithromycin	241.7	15.3	257
73	A	Azithromycin	328.72	46.62	375.34
74	A	Azithromycin	234.8	33.3	268.1
75	A	Azithromycin	328.72	46.62	375.34
76	A	Azithromycin	234.8	33.3	268.1
77	C	Levofloxacin	295.12	35.28	330.4
78	C	Azithromycin	238.35	18.9	257.25
79	A	Azithromycin	288.35	33.3	321.65
80	C	Azithromycin	243.35	18.9	262.25
81	D	Levofloxacin	295.12	28.56	323.68
82	B	Levofloxacin	156.17	36.96	193.13
83	A	Azithromycin	278.45	33.3	311.75
84	A	Clarithromycin	447.44	93.24	540.68
85	C	Azithromycin	243.1	18.9	262
86	C	Azithromycin	243.1	18.9	262
87	D	Azithromycin	273.15	15.3	288.45
88	C	Azithromycin	238.1	18.9	257
89	C	Azithromycin	243.1	18.9	262
90	D	Azithromycin	389.41	21.42	410.83
91	D	Azithromycin	240.7	15.3	256
92	A	Clindamycin	254.24	113.96	368.2
93	B	Clarithromycin	529.2	110.88	640.08
94	B	Clarithromycin	529.2	110.88	640.08
95	A	Clarithromycin	447.44	93.24	540.68
96	D	Azithromycin	295	15.3	310.3
97	D	Azithromycin	295	15.3	310.3
98	A	Azithromycin	239.8	33.3	273.1
99	D	Azithromycin	300	15.3	315.3
100	C	Levofloxacin	462.4	50.4	512.8
101	A	Clindamycin	311.36	113.96	425.32
102	A	Azithromycin	240.6	33.3	273.9
103	A	Azithromycin	240.6	33.3	273.9
104	A	Clindamycin	76.4	32.56	108.96
105	A	Azithromycin	234.8	33.3	268.1
106	D	Levofloxacin	210.8	20.4	231.2
107	A	Azithromycin	234.8	33.3	268.1
108	C	Azithromycin	228.35	18.9	247.25
109	D	Azithromycin	288.84	18.36	307.2
110	A	Azithromycin	417.83	46.62	464.45
111	A	Azithromycin	417.83	46.62	464.45
112	B	Levofloxacin	340.2	73.92	414.12
113	D	Sulfamethoxazole + Trimethoprim	224	52.36	276.36
114	A	Azithromycin	389.83	46.62	436.45
115	D	Azithromycin	329.98	21.42	351.4
116	D	Clindamycin	273	39.27	312.27
117	D	Azithromycin	240.7	15.3	256
118	D	Azithromycin	240	15.3	255.3
119	A	Clindamycin	242.55	85.47	328.02
120	B	Clarithromycin	1116	158.4	1274.4
121	D	Azithromycin	240.7	15.3	256
122	B	Clarithromycin	856	158.4	1014.4
