# Supplementary material for: Cost analysis of a sequential antimicrobial therapy protocol in patients with pneumonia: A multicenter study
Source: PLoS One. 2026 Jul 28;21(7):e0354476. doi: 10.1371/journal.pone.0354476 (PMC13411905; doi:10.1371/journal.pone.0354476)
Supplement: S4 Table — (XLSX) [file pone.0354476.s004.xlsx]

## Sheet: S4 Table
S4 Table. Calculation of the actual treatment cost (IV-VO)
Patient	Hospital	Antimicrobial	Cost of IV treatment	Cost of oral treatment	Cost of activity IV	Cost of VO activity	Total cost of treatment
1	D	Azithromycin	48.72	15.36	3.06	3.06	70.2
2	C	Azithromycin	43.67	7.6	3.78	1.26	56.31
3	D	Azithromycin	102.28	5.35	6.12	0.51	114.26
4	D	Azithromycin	59	14.73	3.06	1.53	78.32
5	C	Azithromycin	48.52	7.6	3.78	1.26	61.16
6	D	Azithromycin	177	19.64	9.18	2.04	207.86
7	C	Azithromycin	48.67	11.4	3.78	1.89	65.74
8	B	Clarithromycin	103.54	15	15.84	7.92	142.3
9	B	Clarithromycin	105.6	18.84	15.84	5.28	145.56
10	D	Azithromycin	47.72	7.68	3.06	1.53	59.99
11	D	Azithromycin	50.14	17.4	3.06	2.04	72.64
12	B	Clarithromycin	75.6	31.68	15.84	10.56	133.68
13	D	Azithromycin	44.72	10.24	3.06	2.04	60.06
14	C	Azithromycin	96	11.94	7.56	1.89	117.39
15	C	Azithromycin	96	11.94	7.56	1.89	117.39
16	A	Azithromycin	47.96	38.52	6.66	4.44	97.58
17	A	Azithromycin	431.64	19.26	59.94	2.22	513.06
18	A	Azithromycin	47.96	38.52	6.66	4.44	97.58
19	A	Azithromycin	45.69	41.82	6.66	3.33	97.5
20	C	Azithromycin	134.01	4.8	11.34	0.63	150.78
21	C	Levofloxacin	84.32	57.3	10.08	1.89	153.59
22	A	Azithromycin	45.96	38.52	6.66	4.44	95.58
23	A	Clarithromycin	191.76	9.7	39.96	2.22	243.64
24	A	Azithromycin	46.69	27.88	6.66	2.22	83.45
25	C	Azithromycin	95.34	7.6	7.56	1.26	111.76
26	D	Azithromycin	144.42	8.28	9.18	1.02	162.9
27	B	Levofloxacin	44.62	43.92	10.56	7.92	107.02
28	B	Clarithromycin	446.4	6.98	63.36	2.64	519.38
29	C	Azithromycin	47.67	15.2	3.78	2.52	69.17
30	C	Azithromycin	95.34	11.4	7.56	1.89	116.19
31	C	Cefuroxime	156.96	42	34.02	3.78	236.76
32	D	Fluconazole	410.91	3.24	6.12	1.02	421.29
33	D	Azithromycin	47.72	12.8	3.06	2.55	66.13
34	A	Azithromycin	45.96	38.52	6.66	4.44	95.58
35	A	Azithromycin	46.96	48.15	6.66	5.55	107.32
36	B	Clarithromycin	111.6	27.92	15.84	10.56	165.92
37	A	Azithromycin	47.08	83.64	6.66	6.66	144.04
38	A	Azithromycin	46.69	69.7	6.66	5.55	128.6
39	C	Azithromycin	46.67	11.4	3.78	1.89	63.74
40	C	Azithromycin	93.34	11.4	7.56	1.89	114.19
41	C	Azithromycin	93.34	11.4	7.56	1.89	114.19
42	C	Levofloxacin	63.24	57	7.56	1.89	129.69
43	B	Clindamycin	205.2	10.56	72.6	15.84	304.2
44	B	Clarithromycin	85.6	36.9	15.84	13.2	151.54
45	D	Azithromycin	88.68	7.68	6.12	1.53	104.01
46	A	Azithromycin	46.96	48.15	6.66	5.55	107.32
47	C	Azithromycin	137.01	7.6	11.34	1.26	157.21
48	C	Levofloxacin	138.48	76.4	15.12	2.52	232.52
49	A	Azithromycin	46.23	51.9	6.66	3.33	108.12
50	A	Azithromycin	46.23	48.15	6.66	5.55	106.59
51	B	Clarithromycin	147.2	30.88	31.68	10.56	220.32
52	A	Azithromycin	36.2	11.07	6.66	1.11	55.04
53	A	Azithromycin	51.2	10.07	6.66	1.11	69.04
54	D	Azithromycin	250.7	4.35	15.3	0.51	270.86
55	B	Clarithromycin	75.6	54.04	15.84	18.48	163.96
56	D	Azithromycin	98.28	10.24	6.12	2.04	116.68
57	A	Azithromycin	54.69	65.5	6.66	5.55	132.4
58	A	Azithromycin	93.38	55.76	13.32	4.44	166.9
59	C	Azithromycin	91.34	11.4	7.56	1.89	112.19
60	B	Clarithromycin	298.62	70.48	47.52	10.56	427.18
61	B	Clarithromycin	161.31	101.28	23.76	15.84	302.19
62	B	Clarithromycin	85.6	36.9	15.84	13.2	151.54
63	D	Azithromycin	95.44	10.24	6.12	2.04	113.84
64	A	Azithromycin	367.68	38.52	53.28	4.44	463.92
65	A	Azithromycin	321.72	57.78	46.62	6.66	432.78
66	A	Azithromycin	93.92	28.89	13.32	3.33	139.46
67	A	Azithromycin	46.96	48.15	6.66	5.55	107.32
68	B	Clarithromycin	207.08	123.34	31.68	18.48	380.58
69	D	Azithromycin	48.14	17.4	3.06	2.04	70.64
70	D	Clindamycin	120.36	115.68	22.44	6.12	264.6
71	D	Azithromycin	184.56	5.12	12.24	1.02	202.94
72	D	Azithromycin	48.34	10.24	3.06	2.04	63.68
73	A	Azithromycin	93.92	77.04	13.32	8.88	193.16
74	A	Azithromycin	46.96	48.15	6.66	5.55	107.32
75	A	Azithromycin	46.96	48.15	6.66	5.55	107.32
76	A	Azithromycin	46.96	48.15	6.66	5.55	107.32
77	C	Levofloxacin	168.64	10.14	20.16	1.89	200.83
78	C	Azithromycin	47.67	11.4	3.78	1.89	64.74
79	A	Azithromycin	57.67	65.5	6.66	5.55	135.38
80	C	Azithromycin	146.01	7.6	11.34	1.26	166.21
81	D	Levofloxacin	126.48	76.4	12.24	2.04	217.16
82	B	Levofloxacin	44.62	4.8	10.56	6.6	66.58
83	A	Azithromycin	111.38	39.3	13.32	3.33	167.33
84	A	Clarithromycin	447.44	9.7	93.24	2.22	552.6
85	C	Azithromycin	48.62	15.2	3.78	2.52	70.12
86	C	Azithromycin	48.62	15.2	3.78	2.52	70.12
87	D	Azithromycin	109.26	14.73	6.12	1.53	131.64
88	C	Azithromycin	47.62	15.2	3.78	2.52	69.12
89	C	Azithromycin	145.86	7.6	11.34	1.26	166.06
90	D	Azithromycin	278.15	9.82	15.3	1.02	304.29
91	D	Azithromycin	48.14	30.45	3.06	3.57	85.22
92	A	Clindamycin	217.92	79.8	97.68	13.32	408.72
93	B	Clarithromycin	75.6	14	15.84	5.28	110.72
94	B	Clarithromycin	75.6	46.8	15.84	15.84	154.08
95	A	Clarithromycin	63.92	87.3	13.32	19.98	184.52
96	D	Azithromycin	177	24.55	9.18	2.55	213.28
97	D	Azithromycin	59	24.55	3.06	2.55	89.16
98	A	Azithromycin	95.92	38.52	13.32	4.44	152.2
99	D	Azithromycin	120	29.46	6.12	3.06	158.64
100	C	Levofloxacin	184.96	133.7	20.16	4.41	343.23
101	A	Clindamycin	222.4	106.4	81.4	17.76	427.96
102	A	Azithromycin	144.36	13.94	19.98	1.11	179.39
103	A	Azithromycin	48.12	47.52	6.66	3.33	105.63
104	A	Clindamycin	38.2	53.2	16.28	8.88	116.56
105	A	Azithromycin	46.96	40.28	6.66	4.44	98.34
106	D	Levofloxacin	42.16	15.96	4.08	6.12	68.32
107	A	Azithromycin	46.96	38.52	6.66	4.44	96.58
108	C	Azithromycin	91.34	11.4	7.56	1.89	112.19
109	D	Azithromycin	96.28	16.56	6.12	2.04	121
110	A	Azithromycin	59.69	65.5	6.66	5.55	137.4
111	A	Azithromycin	59.69	65.5	6.66	5.55	137.4
112	B	Levofloxacin	145.8	11.2	31.68	5.28	193.96
113	D	Sulfamethoxazole + Trimethoprim	32	19.76	7.48	4.08	63.32
114	A	Azithromycin	55.69	54	6.66	6.66	123.01
115	D	Azithromycin	235.7	5.12	15.3	1.02	257.14
116	D	Clindamycin	117	68.31	16.83	4.59	206.73
117	D	Azithromycin	192.56	4.35	12.24	0.51	209.66
118	D	Azithromycin	48	17.4	3.06	2.04	70.5
119	A	Clindamycin	69.3	266	24.42	44.4	404.12
120	B	Clarithromycin	111.6	84.78	15.84	23.76	235.98
121	D	Azithromycin	48.14	21.75	3.06	2.55	75.5
122	B	Clarithromycin	684.8	14.76	126.72	5.28	831.56
